# Supplementary material for: Selective Photothermal Therapy Using Antioxidant Nanoparticles Encapsulating Novel Near-Infrared-Absorbing Platinum(II) Complexes
Source: Nanomaterials (Basel). 2025 May 25;15(11):796. doi: 10.3390/nano15110796 (PMC12158251; doi:10.3390/nano15110796)
Supplement: Supplementary file 1 [file nanomaterials-15-00796-s001.zip]

Archive with 3 entries (3 files):
- suppfile1.mp4
- suppfile2.mp4
- suppinfo.v3.pdf
